# Supplementary material for: Zinc-Guided 3D Graphene for Thermally Chargeable Supercapacitors to Harvest Low-Grade Heat
Source: Molecules. 2022 Feb 12;27(4):1239. doi: 10.3390/molecules27041239 (PMC8880206; doi:10.3390/molecules27041239)
Supplement: Supplementary file 1 [file molecules-27-01239-s001.zip]

Archive with 1 entries (1 files):
- molecules-1559882-supplementary.pdf
